# Supplementary material for: Invasive Rhinosinusitis Caused by Alternaria infectoria in a Patient with Autosomal Recessive CARD9 Deficiency and a Review of the Literature
Source: J Fungi (Basel). 2022 Apr 25;8(5):446. doi: 10.3390/jof8050446 (PMC9144991; doi:10.3390/jof8050446)
Supplement: Supplementary file 1 [file jof-08-00446-s001.zip]

Archive with 1 entries (1 files):
- jof-1638008-supplementary.pdf
